# Supplementary material for: Synthesis and Antifungal Activity of 1,2,4-Oxadiazole Derivatives
Source: Molecules. 2025 Apr 20;30(8):1851. doi: 10.3390/molecules30081851 (PMC12029309; doi:10.3390/molecules30081851)
Supplement: Supplementary file 1 [file molecules-30-01851-s001.zip]

Archive with 1 entries (1 files):
- molecules-3565403-supplementary.pdf
